# Supplementary material for: The Approved Live-Attenuated Chikungunya Virus Vaccine (IXCHIQ®) Elicits Cross-Neutralizing Antibody Breadth Extending to Multiple Arthritogenic Alphaviruses Similar to the Antibody Breadth Following Natural Infection
Source: Vaccines (Basel). 2024 Aug 7;12(8):893. doi: 10.3390/vaccines12080893 (PMC11359099; doi:10.3390/vaccines12080893)
Supplement: Supplementary file 1 [file vaccines-12-00893-s001.zip]

Archive with 1 entries (1 files):
- vaccines-3117746-supplementary.pdf
